# Supplementary material for: Genetic and immune crosstalk between severe burns and blunt trauma: A study of transcriptomic data
Source: Front Genet. 2022 Sep 30;13:1038222. doi: 10.3389/fgene.2022.1038222 (PMC9561827; doi:10.3389/fgene.2022.1038222)
Supplement: Supplementary file 2 [file Table1.xlsx]

## Sheet: Sheet1
Gene.symbol
ELANE
ORM1
CIITA
CCR3
AHNAK
PGLYRP1
JAK2
CD8A
OSM
ITK
NR1D2
SOCS3
IL10RB
SLC11A1
IL18RAP
GNLY
IL10
LAT
CD28
THBS1
CD247
FGF13
MARCO
S100A12
CX3CR1
BRAF
AKT3
IL1R1
ITGAL
ZAP70
IL12RB1
SH2D1A
PTGDR
SOS2
TRAF3
RNASE2
MAPK14
MPO
TLR8
HLA-DMB
EDNRB
ARRB1
CAMP
S100A8
TXK
RNASE3
IL1R2
CKLF
RETN
KLRC3
TRAC
NFATC2
TRBV27
CD3G
IL7R
ACVR1B
IFNGR1
HLA-DMA
JAK1
LCN2
TRBC1
SORT1
IL27RA
HCK
IGHD
FYN
CCL4
PRF1
NFATC3
STAT1
TNFRSF25
PTGER4
CCR7
XCL1
NR3C2
BLNK
HLA-DPB1
PLSCR1
GZMB
CYBB
SH2D1B
IL1RN
IL4R
CCL5
TGFBR3
IL32
PRKCQ
ADM
IFIH1
SEMA4A
FCER1G
IL18R1
BACH2
CD3E
HGF
S100P
FLT3LG
C3AR1
CBLB
IGHM
LCK
HLA-DPA1
CD3D
S100A6
LTB4R
RORA
RASGRP1
TNFSF13B
LTF
CD81
TGFA
RSAD2
CSF2RA
IL2RB
KLRD1
MMP9
TRDV3
